# Supplementary material for: Predicting e-commerce product prices through the integration of variational mode decomposition and deep neural networks
Source: PeerJ Comput Sci. 2024 Oct 8;10:e2353. doi: 10.7717/peerj-cs.2353 (PMC11622893; doi:10.7717/peerj-cs.2353)
Supplement: Supplemental Information 1 [file peerj-cs-10-2353-s001.zip]

Archive with 11 entries (11 files):
- code/CMakeLists.txt
- code/CMakeSettings.json
- code/setup.py
- code/VMD.cpp
- code/VMD.h
- code/VMD_cpp.sln
- code/VMD_cpp.vcxproj
- code/VMD_cpp.vcxproj.filters
- code/VMD_tests.py
- code/VMD_Utils.cpp
- code/vmdpy.py
