# Supplementary material for: Predicting e-commerce product prices through the integration of variational mode decomposition and deep neural networks
Source: PeerJ Comput Sci. 2024 Oct 8;10:e2353. doi: 10.7717/peerj-cs.2353 (PMC11622893; doi:10.7717/peerj-cs.2353)
Supplement: Supplemental Information 1 [file peerj-cs-10-2353-s001.zip › code/CMakeLists.txt]

cmake_minimum_required (VERSION 3.8)

project ("VMD_CPP")

find_package(Eigen3)

include_directories($SYSTEM ${CMAKE_CURRENT_SOURCE_DIR}/Eigen)
include_directories($SYSTEM ${CMAKE_CURRENT_SOURCE_DIR}/Eigen/unsupported )
add_executable (VMD_CPP "VMD.cpp" "VMD.h" "VMD_Utils.cpp")

add_custom_target(build_all_configs
    COMMAND ${CMAKE_COMMAND} --build ${CMAKE_BINARY_DIR} --target ALL_BUILD --config Debug
    COMMAND ${CMAKE_COMMAND} --build ${CMAKE_BINARY_DIR} --target ALL_BUILD --config RelWithDebInfo
    COMMAND ${CMAKE_COMMAND} --build ${CMAKE_BINARY_DIR} --target ALL_BUILD --config Release
)
