# Supplementary material for: Predicting e-commerce product prices through the integration of variational mode decomposition and deep neural networks
Source: PeerJ Comput Sci. 2024 Oct 8;10:e2353. doi: 10.7717/peerj-cs.2353 (PMC11622893; doi:10.7717/peerj-cs.2353)
Supplement: Supplemental Information 1 [file peerj-cs-10-2353-s001.zip › code/CMakeSettings.json]

{
  "configurations": [
    {
      "name": "x64-Debug",
      "generator": "Ninja",
      "configurationType": "Debug",
      "inheritEnvironments": [ "msvc_x64_x64" ],
      "buildRoot": "${projectDir}\\out\\build\\${name}",
      "installRoot": "${projectDir}\\out\\install\\${name}",
      "cmakeCommandArgs": "",
      "buildCommandArgs": "",
      "ctestCommandArgs": ""
    },
    {
      "name": "x64-Release",
      "generator": "Ninja",
      "configurationType": "Release",
      "inheritEnvironments": [ "msvc_x64_x64" ],
      "buildRoot": "${projectDir}\\out\\build\\${name}",
      "installRoot": "${projectDir}\\out\\install\\${name}",
      "cmakeCommandArgs": "",
      "buildCommandArgs": "",
      "ctestCommandArgs": ""
    }
  ]
}
