# Supplementary material for: Predicting e-commerce product prices through the integration of variational mode decomposition and deep neural networks
Source: PeerJ Comput Sci. 2024 Oct 8;10:e2353. doi: 10.7717/peerj-cs.2353 (PMC11622893; doi:10.7717/peerj-cs.2353)
Supplement: Supplemental Information 1 [file peerj-cs-10-2353-s001.zip › code/VMD.h]

#pragma once
#include <vector>
#include <cmath>
#include <ctime>
#include "eigen/Eigen/Eigen"
#include "eigen/unsupported/Eigen/FFT"
//#include <eigen/Eigen/Core>
//#include <eigen/unsupported/Eigen/FFT>

#define pI acos(-1)
using namespace Eigen;
typedef std::vector<double> vectord;
typedef std::vector<std::complex<double> > vectorcd;
typedef std::vector<MatrixXcd> Matrix3DXd;

void VMD(MatrixXd& u, MatrixXcd& u_hat, MatrixXd& omega,
	vectord& signal, const double alpha, const double tau,
	const int K, const int DC, const int init, const double tol, const double eps);

vectorcd circshift(vectorcd& data, int offset);
vectord omega_init_method2(int K, const double fs);
MatrixXcd vector_to_MatrixXcd_in_col(vectorcd& Input);
vectorcd ExtractColFromMatrixXcd(MatrixXcd& Input, const int k, const int T);
vectorcd ExtractRowFromMatrixXd(MatrixXd& Input, const int k, const int T);
MatrixXcd sum(Matrix3DXd& u_hat_plus, const int n);
