# Supplementary material for: Predicting e-commerce product prices through the integration of variational mode decomposition and deep neural networks
Source: PeerJ Comput Sci. 2024 Oct 8;10:e2353. doi: 10.7717/peerj-cs.2353 (PMC11622893; doi:10.7717/peerj-cs.2353)
Supplement: Supplemental Information 1 [file peerj-cs-10-2353-s001.zip › code/VMD_cpp.sln]

Microsoft Visual Studio Solution File, Format Version 12.00
# Visual Studio Version 17
VisualStudioVersion = 17.0.31912.275
MinimumVisualStudioVersion = 10.0.40219.1
Project("{8BC9CEB8-8B4A-11D0-8D11-00A0C91BC942}") = "VMD_cpp", "VMD_cpp.vcxproj", "{807D1970-A512-4977-82B3-5BFFE74511B8}"
EndProject
Global
	GlobalSection(SolutionConfigurationPlatforms) = preSolution
		Debug|x64 = Debug|x64
		Debug|x86 = Debug|x86
		Release|x64 = Release|x64
		Release|x86 = Release|x86
	EndGlobalSection
	GlobalSection(ProjectConfigurationPlatforms) = postSolution
		{807D1970-A512-4977-82B3-5BFFE74511B8}.Debug|x64.ActiveCfg = Debug|x64
		{807D1970-A512-4977-82B3-5BFFE74511B8}.Debug|x64.Build.0 = Debug|x64
		{807D1970-A512-4977-82B3-5BFFE74511B8}.Debug|x86.ActiveCfg = Debug|Win32
		{807D1970-A512-4977-82B3-5BFFE74511B8}.Debug|x86.Build.0 = Debug|Win32
		{807D1970-A512-4977-82B3-5BFFE74511B8}.Release|x64.ActiveCfg = Release|x64
		{807D1970-A512-4977-82B3-5BFFE74511B8}.Release|x64.Build.0 = Release|x64
		{807D1970-A512-4977-82B3-5BFFE74511B8}.Release|x86.ActiveCfg = Release|Win32
		{807D1970-A512-4977-82B3-5BFFE74511B8}.Release|x86.Build.0 = Release|Win32
	EndGlobalSection
	GlobalSection(SolutionProperties) = preSolution
		HideSolutionNode = FALSE
	EndGlobalSection
	GlobalSection(ExtensibilityGlobals) = postSolution
		SolutionGuid = {25AD96C3-BE21-4B48-9556-CEE702BCDC15}
	EndGlobalSection
EndGlobal
