# Supplementary material for: Predicting e-commerce product prices through the integration of variational mode decomposition and deep neural networks
Source: PeerJ Comput Sci. 2024 Oct 8;10:e2353. doi: 10.7717/peerj-cs.2353 (PMC11622893; doi:10.7717/peerj-cs.2353)
Supplement: Supplemental Information 1 [file peerj-cs-10-2353-s001.zip › code/vmdpy.py]

def  VMD(f, alpha, tau, K, DC, init, tol):
    """
    u,u_hat,omega = VMD(f, alpha, tau, K, DC, init, tol)
    Variational mode decomposition
    Python implementation by Vinícius Rezende Carvalho - vrcarva@gmail.com
    code based on Dominique Zosso's MATLAB code, available at:
    https://www.mathworks.com/matlabcentral/fileexchange/44765-variational-mode-decomposition
    Original paper:
    Dragomiretskiy, K. and Zosso, D. (2014) ‘Variational Mode Decomposition’, 
    IEEE Transactions on Signal Processing, 62(3), pp. 531–544. doi: 10.1109/TSP.2013.2288675.
    
    
    Input and Parameters:
    ---------------------
    f       - the time domain signal (1D) to be decomposed
    alpha   - the balancing parameter of the data-fidelity constraint
    tau     - time-step of the dual ascent ( pick 0 for noise-slack )
    K       - the number of modes to be recovered
    DC      - true if the first mode is put and kept at DC (0-freq)
    init    - 0 = all omegas start at 0
                       1 = all omegas start uniformly distributed
                      2 = all omegas initialized randomly
    tol     - tolerance of convergence criterion; typically around 1e-6

    Output:
    -------
    u       - the collection of decomposed modes
    u_hat   - spectra of the modes
    omega   - estimated mode center-frequencies
    """
    
    if len(f)%2:
       f = f[:-1]

    # Period and sampling frequency of input signal
    fs = 1./len(f)
    
    ltemp = len(f)//2 
    fMirr =  np.append(np.flip(f[:ltemp],axis = 0),f)  
    fMirr = np.append(fMirr,np.flip(f[-ltemp:],axis = 0))

    # Time Domain 0 to T (of mirrored signal)
    T = len(fMirr)
    t = np.arange(1,T+1)/T  
    
    # Spectral Domain discretization
    freqs = t-0.5-(1/T)

    # Maximum number of iterations (if not converged yet, then it won't anyway)
    Niter = 500
    # For future generalizations: individual alpha for each mode
    Alpha = alpha*np.ones(K)
    
    # Construct and center f_hat
    f_hat = np.fft.fftshift((np.fft.fft(fMirr)))
    f_hat_plus = np.copy(f_hat) #copy f_hat
    f_hat_plus[:T//2] = 0

    # Initialization of omega_k
    omega_plus = np.zeros([Niter, K])


    if init == 1:
        for i in range(K):
            omega_plus[0,i] = (0.5/K)*(i)
    elif init == 2:
        omega_plus[0,:] = np.sort(np.exp(np.log(fs) + (np.log(0.5)-np.log(fs))*np.random.rand(1,K)))
    else:
        omega_plus[0,:] = 0
            
    # if DC mode imposed, set its omega to 0
    if DC:
        omega_plus[0,0] = 0
    
    # start with empty dual variables
    lambda_hat = np.zeros([Niter, len(freqs)], dtype = complex)
    
    # other inits
    uDiff = tol+np.spacing(1) # update step
    n = 0 # loop counter
    sum_uk = 0 # accumulator
    # matrix keeping track of every iterant // could be discarded for mem
    u_hat_plus = np.zeros([Niter, len(freqs), K],dtype=complex)    

    #*** Main loop for iterative updates***

    while ( uDiff > tol and  n < Niter-1 ): # not converged and below iterations limit
        # update first mode accumulator
        k = 0
        sum_uk = u_hat_plus[n,:,K-1] + sum_uk - u_hat_plus[n,:,0]
        
        # update spectrum of first mode through Wiener filter of residuals
        u_hat_plus[n+1,:,k] = (f_hat_plus - sum_uk - lambda_hat[n,:]/2)/(1.+Alpha[k]*(freqs - omega_plus[n,k])**2)
        
        # update first omega if not held at 0
        if not(DC):
            omega_plus[n+1,k] = np.dot(freqs[T//2:T],(abs(u_hat_plus[n+1, T//2:T, k])**2))/np.sum(abs(u_hat_plus[n+1,T//2:T,k])**2)

        # update of any other mode
        for k in np.arange(1,K):
            #accumulator
            sum_uk = u_hat_plus[n+1,:,k-1] + sum_uk - u_hat_plus[n,:,k]
            # mode spectrum
            u_hat_plus[n+1,:,k] = (f_hat_plus - sum_uk - lambda_hat[n,:]/2)/(1+Alpha[k]*(freqs - omega_plus[n,k])**2)
            # center frequencies
            omega_plus[n+1,k] = np.dot(freqs[T//2:T],(abs(u_hat_plus[n+1, T//2:T, k])**2))/np.sum(abs(u_hat_plus[n+1,T//2:T,k])**2)
            
        # Dual ascent
        lambda_hat[n+1,:] = lambda_hat[n,:] + tau*(np.sum(u_hat_plus[n+1,:,:],axis = 1) - f_hat_plus)
        
        # loop counter
        n = n+1
        
        # converged yet?
        uDiff = np.spacing(1)
        for i in range(K):
            uDiff = uDiff + (1/T)*np.dot((u_hat_plus[n,:,i]-u_hat_plus[n-1,:,i]),np.conj((u_hat_plus[n,:,i]-u_hat_plus[n-1,:,i])))

        uDiff = np.abs(uDiff)        
            
    #Postprocessing and cleanup
    
    #discard empty space if converged early
    Niter = np.min([Niter,n])
    omega = omega_plus[:Niter,:]
    
    idxs = np.flip(np.arange(1,T//2+1),axis = 0)
    # Signal reconstruction
    u_hat = np.zeros([T, K],dtype = complex)
    u_hat[T//2:T,:] = u_hat_plus[Niter-1,T//2:T,:]
    u_hat[idxs,:] = np.conj(u_hat_plus[Niter-1,T//2:T,:])
    u_hat[0,:] = np.conj(u_hat[-1,:])    
    
    u = np.zeros([K,len(t)])
    for k in range(K):
        u[k,:] = np.real(np.fft.ifft(np.fft.ifftshift(u_hat[:,k])))
        
    # remove mirror part
    u = u[:,T//4:3*T//4]

    # recompute spectrum
    u_hat = np.zeros([u.shape[1],K],dtype = complex)
    for k in range(K):
        u_hat[:,k]=np.fft.fftshift(np.fft.fft(u[k,:]))

    return u, u_hat, omega
